# Supplementary material for: Cancer Stem Cell and Aggressiveness Traits Are Promoted by Stable Endothelin-Converting Enzyme-1c in Glioblastoma Cells
Source: Cells. 2023 Feb 3;12(3):506. doi: 10.3390/cells12030506 (PMC9914402; doi:10.3390/cells12030506)
Supplement: Supplementary file 1 [file cells-12-00506-s001.zip]

Archive with 1 entries (1 files):
- cells-2135302-supplementary.pdf
